# Supplementary material for: The use of digital texture image analysis in determining the masticatory efficiency outcome
Source: PLoS One. 2021 May 6;16(5):e0250936. doi: 10.1371/journal.pone.0250936 (PMC8101913; doi:10.1371/journal.pone.0250936)
Supplement: S1 Dataset — (XLSX) [file pone.0250936.s002.xlsx]

## Sheet: Sheet1
			Baseline (T0)								After three months (T1)								After six months (T2)								Baseline (T0)		After three months (T1)		After six months (T2)
ID	Age	Gender	Uniformity upper side	Uniformity lower side	Entropy upper side	Entropy lower side	Contrast upper side	Contrast lower side	Homog. upper side	Homog lower side	Uniformity upper side	Uniformity lower side	Entropy upper side	Entropy lower side	Contrast upper side	Contrast lower side	Homog. upper side	Homog lower side	Uniformity upper side	Uniformity lower side	Entropy upper side	Entropy lower side	Contrast upper side	Contrast lower side	Homog. upper side	Homog lower side	VOH upper side	VOH lower side	VOH upper side	VOH lower side	VOH upper side	VOH lower side
1	66	female	0.003	0.005	6.377	6.072	4.205	2.202	0.5	0.577	0.002	0.003	6.561	6.306	3.419	2.142	0.525	0.574	0.003	0.002	6.302	6.373	2.667	2.533	0.545	0.544	0.164119	0.171793	0.188158	0.128983	0.0444285	0.0548362
2	73	female	0.003	0.004	6.25	6.137	3.539	2.464	0.501	0.561	0.002	0.003	6.669	6.333	3.447	2.248	0.514	0.567	0.003	0.004	6.325	5.955	2.559	1.592	0.548	0.611	0.16386	0.173651	0.125408	0.127272	0.0464741	0.0550864
3	67	female	0.003	0.004	6.284	6.145	4.107	2.464	0.516	0.56	0.003	0.003	6.338	6.293	2.261	2.109	0.563	0.578	0.003	0.003	6.322	6.172	2.754	1.818	0.536	0.593	0.14386	0.130662	0.171632	0.124476	0.0497766	0.0490375
4	77	female	0.004	0.003	6.007	6.313	2.705	2.614	0.53	0.543	0.003	0.003	6.315	6.279	2.319	2.214	0.56	0.572	0.003	0.002	6.207	6.352	2.115	2.605	0.568	0.538	0.183651	0.191189	0.165356	0.11481	0.0433931	0.0490845
5	65	female	0.004	0.003	6.184	6.284	3.067	2.458	0.531	0.555	0.002	0.002	6.491	6.429	2.582	2.524	0.536	0.552	0.003	0.002	6.202	6.338	2.253	2.593	0.56	0.539	0.0924661	0.0793478	0.111302	0.120466	0.0495233	0.0463696
6	66	female	0.003	0.002	6.223	6.369	3.778	2.684	0.51	0.534	0.003	0.003	6.311	6.424	2.187	2.552	0.569	0.55	0.003	0.003	6.197	6.289	2.265	2.728	0.561	0.532	0.0138205	0.0123033	0.136955	0.117538	0.0403515	0.0497399
7	65	female	0.003	0.005	6.349	6.075	2.537	2.559	0.548	0.566	0.003	0.002	6.372	6.433	2.16	2.373	0.573	0.566	0.003	0.003	6.178	6.224	2.373	2.012	0.553	0.575	0.00909271	0.00911767	0.126786	0.0655316	0.0814908	0.0507911
8	72	female	0.003	0.003	6.133	5.884	2.468	2.115	0.539	0.57	0.003	0.002	6.382	6.531	2.359	2.491	0.554	0.554	0.003	0.003	6.244	6.217	2.381	1.913	0.554	0.583	0.00880316	0.0868435	0.12626	0.066846	0.0832885	0.0618586
9	65	female	0.003	0.003	6.261	5.932	2.454	2.265	0.554	0.528	0.003	0.003	6.184	6.368	1.988	2.248	0.578	0.581	0.003	0.003	6.019	6.19	1.982	2.19	0.58	0.564	0.0111311	0.0119962	0.0953159	0.0637911	0.107375	0.0618586
10	67	female	0.003	0.004	6.134	6.006	2.484	2.381	0.547	0.554	0.003	0.003	6.171	6.293	2.071	2.049	0.573	0.574	0.003	0.003	6.136	6.183	1.929	2.129	0.582	0.568	0.0501964	0.0554715	0.105578	0.0627775	0.0712867	0.0618586
11	66	male	0.003	0.004	6.292	5.881	3.009	1.929	0.527	0.587	0.002	0.003	6.294	6.293	2.284	2.092	0.557	0.567	0.003	0.003	6.078	6.194	1.872	1.978	0.59	0.581	0.0527102	0.0793478	0.118737	0.0603423	0.0554808	0.0618586
12	65	male	0.003	0.004	6.129	5.833	2.621	1.975	0.534	0.594	0.002	0.003	6.314	6.293	2.423	2.142	0.547	0.578	0.003	0.00229655	6.31	6.215	1.975	1.633	0.584	0.544	0.0793478	0.0868435	0.0975065	0.116419	0.0481306	0.0618586
13	69	male	0.003	0.004	6.286	5.819	2.028	1.84	0.583	0.604	0.002	0.003	6.292	6.293	2.288	2.248	0.556	0.572	0.003	0.003	6.273	6.215	1.9	2.103	0.589	0.611	0.0529743	0.0924661	0.10003	0.116419	0.0762079	0.0618586
14	66	male	0.003	0.004	6.266	5.749	2.049	1.505	0.585	0.602	0.005	0.003	6.088	6.333	2.12	2.109	0.581	0.552	0.003	0.004	6.286	6.215	1.84	2.533	0.598	0.593	0.00783636	0.0461505	0.102506	0.116419	0.0624596	0.0618586
15	73	male	0.005	0.004	6.002	5.774	2.593	2.103	0.556	0.643	0.004	0.003	6.228	6.333	2.29	2.214	0.568	0.55	0.003	0.002	6.169	6.215	1.652	1.592	0.61	0.538	0.0134309	0.0562767	0.14857	0.116419	0.107653	0.0618586
16	65	male	0.003	0.005	6.406	5.435	2.668	1.592	0.545	0.54317	0.003	0.002	6.288	6.333	2.236	2.524	0.569	0.566	0.003	0.004	6.162	6.215	1.505	1.818	0.624	0.539	0.0501964	0.0554715	0.134671	0.116419	0.0697515	0.0618586
17	65	male	0.003	0.00333333	6.502	6.072	2.891	2.405	0.545	0.54317	0.003	0.003	6.258	6.333	2.049	2.552	0.583	0.554	0.003	0.003	6.21	6.215	1.633	2.605	0.609	0.532	0.00948107	0.0109385	0.139554	0.116419	0.120334	0.0618586
18	80	male	0.004	0.00333333	6.247	6.072	2.461	2.728	0.555	0.54317	0.003	0.00277778	6.316	6.333	2.092	2.373	0.579	0.581	0.004	0.002	6.128	6.215	2.103	2.593	0.582	0.575	0.0111311	0.0119962	0.128983	0.116419	0.0741292	0.0618586

## Sheet: Sheet2
65		34.0278
79		66.6944
68		8.02778
78		51.3611
65		34.0278
66		23.3611
65		34.0278
80		84.0278
79		66.6944
67		14.6944
66		23.3611
65		34.0278
78		51.3611
65		34.0278
78		51.3611
65		34.0278
66		23.3611
80		84.0278
70.8333		752.5
6.65317
